# Supplementary material for: A Novel Lamin A Mutant Responsible for Congenital Muscular Dystrophy Causes Distinct Abnormalities of the Cell Nucleus
Source: PLoS One. 2017 Jan 26;12(1):e0169189. doi: 10.1371/journal.pone.0169189 (PMC5268432; doi:10.1371/journal.pone.0169189)
Supplement: S1 File — (XLSX) [file pone.0169189.s005.xlsx]

## Sheet: Fig 1
B			C			D
Nuclei Area (µm²)			% of β-gal positive cells			LA		LC
Control	Patient		Control	Patient		Control	Patient	Control	Patient
207	309		21	65		1	0.77	1	0.43
173	228					1	0.87	1	0.51
185	197					1	1.34	1	0.99
184	487					1	0.88	1	0.52
242	333
158	398
267	260
202	301
196	319
189	244
233	290
238	262
241	220
234	226
241	289
222	354
221	305
191	462
179	224
225	564
208	301
159	157
271	315
161	285
236	205
172	387
189	292
280	323
223	463
163	283
146	580
227	316
242	552
237	262
224	283
192	364
218	445
167	365
250	465
239	356
204	191
309	622
230	351
241	457
147	222
200	362
123	220
194	418
215	251
201	276
259	259
233	954
240
217

## Sheet: Fig 3
C
Lamin in situ distribution (%)
	WT					R388P
NE	95.42	84.73	80.77	82.35	84.14	3.01	15.33	13.83	9.73	11.21
Nu.	4.58	15.26	19.23	13.24	10.34	91.57	78.67	81.91	78.76	78.45
Ag.	0	0	0	4.41	5.52	5.42	6.00	4.25	11.50	10.34
E
FLAG ECL signal (%)
	WT			R388P
S1	19	7	9	74	58	73
S2	9	67	15	21	38	19
S3	18	5	8	3	2	4
Ins.	55	21	67	2	2	5

## Sheet: Fig 4
D					H
PLAssay [GFP-LA - LAP2a)					PLAssay [FLAG-LA - Emerin)
Total PLA Signal		Peripheral PLA signal			Total PLA Signal		Peripheral PLA signal
Intensity (x1000)		%			Intensity (x1000)		%
WT	R388P	WT	R388P		WT	R388P	WT	R388P
107.785	17.536	27.2	31.2		35.275	19.276	39.7	43.2
48.892	31.252	19.4	25.6		185.268	47.830	7.3	22.6
87.155	28.482	14.4	24.1		58.094	47.830	32.4	22.6
121.800	45.225	58.2	23.5		98.595	62.761	6.4	20.5
67.362	561.203	43.3	20.5		681.394	52.738	30.2	25.9
35.688	33.148	5.9	19.8		103.482	108.546	36.1	28.6
74.972	123.666	21.7	18.8		137.420	111.725	43.3	43.4
47.017	44.597	32.3	18.4		440.601	102.579	31.5	42.3
102.440	41.886	2.8	17.8		107.474	90.599	24.9	42.6
88.264	90.018	22.5	16.0		514.502	86.619	29.7	18.9
160.185	83.704	28.3	15.8		125.299	138.398	25.2	30.5
63.191	393.119	20.6	15.3		510.037	256.082	39.6	36.9
50.969	48.573	19.5	14.8		424.962	312.686	18.4	43.2
97.284	162.328	9.4	14.2		373.615	630.426	30.7	11.9
108.782	220.580	3.7	13.8		110.174	59.516	29.0	23.3
244.094	62.025	19.3	13.8		127.592	140.469	32.4	44.8
186.351	640.991	7.2	13.6		152.115	420.329	18.8	29.4
547.779	56.964	14.0	13.1		680.944	167.100	5.5	23.1
275.929	164.426	2.1	12.8		750.137	140.901	8.2	35.3
121.152	119.844	26.7	12.5		615.208	179.855	44.7	38.1
115.246	813.008	10.5	11.5		301.554	255.623	38.1	23.2
186.454	54.397	26.4	10.7		214.477	601.604	5.5	14.9
332.355	117.989	14.7	9.8		279.736	149.337	27.0	32.9
466.540	512.609	21.6	9.7		425.076	211.345	34.6	11.3
306.400	74.707	9.0	9.5		180.785	524.689	17.7	31.9
348.418	251.166	15.3	9.3		467.507	408.160	37.2	15.8
100.451	299.163	8.2	9.2		239.803	271.472	33.6	36.7
224.152	133.139	21.5	9.1		699.901	753.215	33.1	36.5
107.856	111.240	19.8	9.1		480.005	834.775	38.8	21.2
63.196	294.168	10.2	9.1		701.655	723.525	12.5	30.5
69.579	135.186	11.6	9.0		425.495	345.956	19.6	24.0
137.077	764.747	18.3	8.8		305.564		29.8
151.150	195.557	21.2	8.7		665.784		12.7
124.386	236.473	32.6	8.5		1072.884		30.7
105.732	449.048	5.5	8.4		356.905		27.6
137.616	384.438	12.8	8.2		478.639		7.3
139.581	975.901	37.4	8.1		337.333		29.7
122.763	155.125	19.3	8.1		277.144		24.4
268.368	90.461	10.8	8.0		824.513		32.8
318.875	377.113	11.1	8.0		843.387		28.3
102.182	124.131	15.7	7.8		432.308		31.1
738.748	172.392	7.4	7.7		809.896		31.9
163.576	247.713	7.6	7.6		295.770		33.3
227.756	347.800	11.9	7.1		205.788		18.7
185.885	105.916	13.7	6.9		1151.773		27.9
296.334	326.513	10.7	6.8		387.169		28.0
194.505	315.850	27.6	6.6		629.726		13.6
516.783	178.396	12.1	6.4		776.864		16.3
306.007	518.935	4.1	6.3		713.841		34.1
823.917	281.124	5.0	6.3		566.299		29.2
437.999	197.001	30.5	5.8		332.839		25.2
1159.222	135.561	15.4	5.7		621.556		29.3
374.987	982.387	10.0	5.3		537.745		7.3
520.700	302.238	3.9	5.2		552.516		29.1
156.792	145.776	18.7	4.9		1068.718		48.2
444.150	344.647	2.7	4.7		1210.781		33.8
521.656	1056.430	19.9	4.6		775.075		33.3
455.924	118.609	13.7	4.5		803.446		12.3
399.290	289.848	10.0	4.3		264.556		18.8
267.272	930.619	22.36	4.1
436.315	715.678	11.1	4.1
470.659	410.791	5.7	3.6
745.812	297.466	6.9	3.4
322.792	861.822	11.2	3.3
656.317	262.933	12.2	3.1
442.209	1663.681	15.7	2.8
999.183	888.180	9.1	2.1
	310.048	9.8	1.8
	532.686	31.2	1.6
	552.133		1.2
	1206.003		1.1
	568.558		0.8
	462.484		0.5
	2440.851

## Sheet: Fig 5
B			E								H					K
% of dysmorphic nuclei			% of dysmorphic nuclei								% of dysmorphic nuclei					% of dysmorphic nuclei
WT	R388P			WT			R388P				WT		R388P			R388P		WT
16.19	38.94		0 µM Mev.	16.19	7.34	7.14	38.94	28.02	52.76		-	L647R	-	L647R		LA	mature LA	mature LA
7.34	28.02		10 µM Mev.	8.84	12.15	5.43	31.13	28.23	37.98				30	31		26.81	27.01	11.76
7.14	52.76										17	13	38	53		25	18	10
17.48	37.59										10	8	33	38		40	32	6
9.86	33.33												44.36	36.59		20	23	7
7.02	25.11												35.57	31.33
10.88	40.16
8.13	20.18

## Sheet: Fig 6
B								D								F				H
% of dysmorphic nuclei								% of dysmorphic nuclei								Ratio of desmin positive cells				% of dysmorphic nuclei
	R388P			WT					R388P			WT				WT	R388P	R388P Dysm.			WT				R388P
0 µM Noco.	29	30	40	15	16	17		0 µM Cyto.	39.09	16.35	30.28	12.90	7.26	9.60		1.15	1.15	1.03		- AA	9.64	12.28	14.89		21.94	30.56	31.30
5 µM Noco.	34	25	33	14	7	12		1 µM Cyto.	45.88	19.30	23.60	16.16	7.09	10.28		0.89	0.82	0.66		+ AA	18.64	16.30	18.03		31.25	23.73	49.58
10 µM Noco.	25	25	29	12	7	8										1.22	1.48	0.97		- TSA	26.40	10.12	5.71	4.35	42.30	20.71	10.26	7.83
																	1.01	0.84		+ TSA	36.40	16.48	20.60	17.04	69.00	48.21	61.54	62.16

## Sheet: S2 Fig
A			B					C			D
Nuclear circularity [AU]			% of dysmorphic nuclei					Nuclear circularity [AU]			Nuclei Area (µm²)
WT	R388P		Nuclear circularity < 0.74		Visual observation			WT	R388P		WT		R388P
0.84	0.73		WT	R388P	WT	R388P		0.75	0.61		Norm.	Dysm.	Norm.	Dysm.
0.83	0.68		7.77	46.25	11.65	41.25		0.71	0.59		218.41	181.75	194.09	224.09
0.80	0.69		10.68	67.24	14.56	51.72		0.69	0.58		212.59	182.47	170.86	238.37
0.80	0.70		17.50	55.17	17.50	50.57		0.70	0.62		200.58	188.00	181.58	207.89
0.85	0.71		20.39	58.97	15.53	50.00		0.72	0.62		204.22	198.69	200.46	244.92
0.82	0.61		6.80	55.34	6.80	53.40		0.72	0.56		251.91	276	218.52	238.33
			14.85	78.79	11.88	75.76					232.10	231.33	190.56	255.86

## Sheet: S3 Fig
B
normalised H3K9ac signal intensity
untransfected			WT			R388P
n1	n2	n3	n1	n2	n3	n1	n2	n3
0.343	0.956	1.812	0.213	1.364	2.173	0.777	1.247	1.752
0.484	0.962	2.919	0.401	2.163	1.148	0.376	1.027	1.209
0.598	1.601	1.549	0.600	1.254	1.573	0.924	0.851	0.722
0.821	1.116	0.355	0.509	1.784	1.751	0.62	2.437	1.484
0.548	0.620	0.788	0.547	1.587	1.694	0.848	1.148	1.178
0.686	0.535	0.404	0.332	1.422	1.679	0.969	1.077	1.108
1.024	0.63	1.057	0.768	0.701	1.111	0.662	0.637	1.431
0.512	0.769	0.967	0.386	2.372	1.774	0.530	0.893	1.128
1.019	1.817	0.982	0.631	0.152	0.112	1.335	1.529	0.946
0.435	0.679	1.316	0.535	0.792	1.712	1.094	1.107	1.764
0.711	0.953	0.849	0.523	0.585	1.664	0.599	1.111	0.507
1.179	0.751	1.182	0.619	2.075	1.236	1.089	0.884	0.898
0.605	1.257	1.098	0.754	2.748	1.179	0.497	0.562	0.592
0.888	0.725	1.061	0.790	1.135	1.647	0.858	0.823	1.123
0.847	0.970	1.309	0.533	0.682	1.507	0.622	1.264	1.639
1.065	0.839	0.554	0.854	1.724	1.099	0.680	0.833	0.849
0.961	0.489	0.554	0.738	0.613	1.567	0.926	1.209	0.778
0.879	0.811	1.577	0.462	1.003	1.177	1.014	1.281	0.783
0.754	0.899	2.653	0.460	0.677	1.208	0.712	1.062	1.109
0.992	1.625	1.461	0.561	0.650	0.775	0.554	1.076	1.304
0.826	1.294	1.343	0.979	1.394	0.031	0.881	0.968	0.863
1.274	1.395	2.008	0.422	1.451	0.826	0.941	1.255	1.521
0.987	0.545	0.841	0.488	1.224	1.535	1.038	0.912	1.176
0.827	1.737	0.975	0.785	1.586	1.031	0.740	0.609	1.603
0.543	0.826	0.306	1.152	0.926	1.871	1.140	1.223	0.992
0.857	0.514	1.033	0.755	0.740	0.986	0.978	0.826	1.088
1.216	0.973	1.156	0.774	0.951	0.899	0.727	0.962	1.418
1.297	1.104	2.252	0.992	0.930	1.959	0.731	0.828	1.418
0.604	1.320	0.796	0.829	0.844	1.457	0.777	1.222	1.063
0.813	0.827	0.796	0.710	0.944	0.399	1.101	0.936	1.228
1.603	0.805	1.620	0.993	0.927	1.590	0.899	1.317	1.420
1.220	1.210	1.913	0.922	0.939	1.205	1.266	1.326	0.955
0.785	2.069	1.117	0.798	1.718	0.300	0.901	1.600	0.817
0.604	1.646	1.499	0.877	1.654	0.914	1.416	1.033	0.569
1.093	0.401	1.778	0.676	0.505	1.672	1.041	0.935	1.299
1.036	0.419	1.524	0.445	0.831	0.885	0.932	0.986	1.377
0.901	0.590	1.003	0.915	1.446	1.934	0.816	1.239	1.277
0.836	0.853	0.835	1.736	1.138	0.873	1.123	0.874	1.535
0.763	0.581	0.815	0.900	1.073	0.918	0.932	1.308	1.049
1.249	0.659	0.699	1.453	1.010	1.439	0.773	0.410	1.347
1.012	1.388	1.873	0.952	0.967	2.380	1.116	1.721	3.107
2.260	0.470	0.858	1.219	3.066	1.036	0.653	1.403	3.107
1.153	1.222	0.858	0.614	1.322	1.660	1.211	1.358	1.918
0.901	1.348	0.329	1.139	0.778	1.289	0.890	0.705	0.906
1.462	1.759	0.804	0.940	1.174	1.133	0.633	1.398	1.119
0.787	0.719	1.044	0.915	0.688	0.902	1.403	0.770	0.583
1.405	0.737	1.026	1.031	0.775	1.407	1.012	0.774	1.450
1.393	0.679	0.920	0.781	1.368	1.365	0.684	1.167	0.925
1.816	0.487	1.356	1.015	0.728	0.772	0.720	1.496	0.577
1.370	1.129	1.320	2.225	1.512	1.153	0.916	1.328	0.436
0.997	0.450	1.043	0.553	1.312	1.239	0.677	0.454	1.030
1.349	0.970	2.059	1.007	0.975	0.691	0.996	1.263	1.261
0.907	1.098	1.178	1.069	1.632	1.871	0.983	0.999	1.060
1.633	0.213	1.519	0.959	0.620	0.931	1.518	0.387	1.060
0.669	1.159	3.048	1.138	0.492	1.621	1.153	0.897	0.842
1.713	1.231	1.073	1.860	0.492	1.502	0.842	1.377	1.132
1.454	0.618	1.350	2.089	1.309	0.959	1.268	0.708	0.892
1.289	0.151	0.825	0.816	1.511	1.263	1.566	0.100	1.571
1.953	0.517	1.560	0.903	0.834	1.188	0.720	0.586	1.324
1.960	0.320	2.737	1.080	1.389	1.193	1.243	0.802	1.069
0.939	0.545	1.747	0.782	0.823	1.062	1.175	0.795	0.743
0.779	0.505	4.469	1.061	1.541	0.923	1.141	1.068	0.764
1.206	0.283	1.289	0.599	1.298	0.849	1.203	0.810	1.015
1.229	0.383	1.063	1.232	0.740	1.074	0.902	0.836	0.933
1.697	0.673	1.541	1.007	1.029	0.985	1.178	1.493	0.464
1.229	0.268	0.854	1.224	0.685	1.115	1.107	0.991	1.083
1.325	0.791	1.684	0.606	0.466	1.439	1.204	1.055	1.123
1.719	0.212	2.236	1.115	0.047	1.007	1.000	0.299	0.724
1.520	0.641	1.371	1.965	2.400	2.179	1.424	1.021	0.704
0.988	1.479	1.881	1.367	0.583	1.425	1.524	2.943	1.209
0.716	1.191	0.675	1.166	1.225	1.502	1.226	0.848	0.929
0.373	0.294	1.344	1.250	1.984	1.179	0.979	0.281	2.374
0.955	0.440	1.180	0.722	0.869	1.220	1.738	0.332	0.812
1.262	0.268	0.760	1.295	0.958	1.328	1.334	1.189	0.812
1.096	0.317	2.191	1.041	0.692	1.030	1.598	1.254	1.890
1.225	0.714	0.530	0.136	1.624	1.352	0.817	0.291	1.087
1.895	0.693	0.712	1.288	2.833	1.143	1.069	1.755	1.087
1.200	0.209	0.712	1.013	0.418	0.629	1.347	0.113	1.605
1.000	0.293	0.902	0.875	0.879	1.699	1.108	1.207	1.104
0.933	0.186	1.014	1.256	0.676	0.907	1.191	0.977	1.113
1.002	0.232	0.998	2.573	0.704	1.596	1.023	1.101	1.267
1.083	0.318	1.073	1.234	1.731	1.095	1.991	0.986	1.756
0.909	0.358	2.126	1.409	0.805	1.938	0.892	1.422	1.473
1.562	0.546	0.800	1.625	0.929	1.300	0.842	0.463	0.853
1.349	1.508	0.800	1.175	0.985	1.076	1.284	1.223	1.473
1.075	1.134	2.256	1.455	0.352	1.520	0.786	1.083	2.334
1.277	2.039	0.581	0.148	1.628	1.176	0.970	0.421	1.697
0.943	1.516	0.618	0.692	0.121	0.975	1.809	0.745	0.750
0.281	0.314	0.618	1.545	0.808	0.926	0.795	0.952	1.607
0.779	0.282	1.529	2.591	1.209	1.074	1.867	1.851	2.412
0.754	0.223	2.191	2.584	1.028	1.273	1.545	0.599	0.986
0.478	0.715	0.568	0.113	1.664	1.313	0.895	1.068	1.029
0.502	0.295	1.635	0.626	0.624	1.427	0.922	0.965	1.723
0.976	0.292	1.509	1.818	2.374	0.475	1.272	0.514	0.871
0.613	1.268	1.409	1.411	1.609	1.200	0.972	0.988	0.832
0.756	0.366	1.295	1.726	1.818	1.072	1.281	0.534	1.519
0.948	1.271	2.115	1.861	0.520	2.116	1.897	0.942	0.984
0.630	0.756	1.076	0.674	0.615	0.607	1.233	0.216	0.868
0.630	0.510	1.436	1.274	2.873	1.006	0.978	1.034	1.142
0.804	1.242	1.903	1.280	0.276	0.931	1.643	0.070	1.173
0.566	0.598	1.125	1.280	1.832	1.439	1.228	0.965	1.168
0.573	1.454	2.347	0.684	0.138	1.131	0.917	0.742	1.391
0.835	1.053	0.669	1.296	1.222	1.410	1.296	0.090	0.902
0.673	1.922	2.319	2.115	0.895	1.577	1.117	2.307	1.338
0.673	0.948	1.295	1.201	0.916	0.798	0.807	0.816	2.213
0.634	0.858	0.583	1.953	0.140	1.656	0.593	1.544	1.875
0.713	0.318	1.002	1.889	0.263	0.602	0.935	1.136	0.613
0.713	1.246	1.731	0.979	1.909	1.284	1.227	1.108	1.366
1.581	0.320	0.853	1.261	1.008	1.518	1.825	1.158	1.259
0.708	1.848	0.734	1.744	1.694	1.061	0.930	0.208	1.251
0.534	1.368	0.969	2.186	1.190	1.643	1.198	1.039	1.317
1.580	1.857	1.764	1.628	2.615	1.274	1.000	1.606	1.729
1.398	0.488	1.061	0.985	0.907	1.060	1.356	0.768	1.198
2.428	1.266	1.061	1.446	3.142	1.590	0.855	1.165	1.345
0.766	1.110	2.055	2.217	0.759	1.580	0.807	0.110	2.600
3.003	1.492	0.949	2.714	0.985	1.364	1.382	0.165	0.868
0.886	0.526	0.952	1.586	3.275	0.625	0.102	0.157	1.305
1.001	0.478	0.878	1.050	0.936	3.890	0.431	0.381	1.016
1.359	0.440	1.875	1.368	0.852	1.483	1.438	0.534	1.874
0.757	0.380	1.309	1.810	2.538	1.814	1.145	1.329	1.962
0.765	0.555	1.371	0.779	2.131	1.415	1.153	1.614	1.302
0.765	1.551	0.945	0.947	1.336	1.115	0.144	0.187	1.810
0.724	1.033	2.268	0.967	0.848	1.608	1.289	0.397	1.501
0.859	0.471	2.911	0.971	0.421	1.947	1.296	1.305	0.949
1.033	0.709	1.217	0.493	0.107	1.380	1.186	0.094	0.798
0.789		1.544	1.105	0.205	1.417	1.359	1.011	0.798
0.902		2.232	0.645	0.111	0.830	0.341	0.250	1.933
1.544		0.883	0.794	0.283	1.319	0.617	1.046	0.838
0.698		1.455	1.012	1.654	1.793	0.694	0.829	0.838
0.751		1.386	0.829	0.162	1.014	0.445	0.874	1.506
2.962		1.304	0.700	0.386	2.114	0.403	0.142	1.407
0.430		0.995	0.696	1.506	1.133	0.697	0.668	0.636
0.698		1.692	1.053	0.167	1.223	0.838	0.047	1.240
1.015		0.796	0.646	2.099	1.493	0.416	1.272	1.755
0.439		1.883	0.629	0.236	1.294	0.737	0.966	1.017
0.908		1.790	0.904	1.035	1.529	0.786	2.207	0.974
0.747		2.455	0.492	1.524	1.250	0.584	1.725	0.974
1.137		1.117	0.744	0.536	1.388	0.834	0.852	0.982
0.925		1.538	1.086	0.339	1.892	0.510	0.108	1.465
0.889		1.009	0.808	0.602	1.726	0.740	1.258	0.873
0.870		1.296	0.934	0.278	2.345	0.665	1.197	0.979
3.919		1.121	1.048	1.927	2.200	0.714	0.691	1.348
0.557		1.881	1.274	2.214	2.411	0.624	2.822	1.730
1.192		2.983	0.804	1.126		0.757		1.862
0.999		1.800	1.351	2.267		0.592		1.504
0.328		1.874	0.724	0.389		0.630		2.996
0.695		2.292	1.136	0.183		0.904
1.712		2.388	0.896	0.116		0.478
0.696		2.196	0.079	0.929		0.478
1.733		2.381	1.084	0.859		0.650
1.819		2.477	1.038	0.143		0.350
0.799		1.908	0.930	1.134		0.714
1.300		1.699	0.879	1.811		0.869
1.510		2.052	0.929	1.110		0.752
0.664		2.089	0.771	1.766		0.749
0.736			0.727	0.669		0.999
1.242			0.048	3.945		0.831
1.506			1.020	0.762		0.830
1.281			0.696	0.856		0.987
0.397			0.760	1.671		1.228
2.159			0.066	1.567		1.143
0.939			1.139	0.699		0.909
1.018			0.910	0.908		0.746
1.458			1.039	1.636		0.659
1.458			1.174			1.028
1.697			0.058			1.103
1.564			0.637			0.629
0.890			1.000			1.383
0.698			0.746			1.377
1.027			0.797			0.615
0.774			0.912			1.067
0.774			1.169			0.994
1.199			1.541			0.898
2.329			0.739			0.714
1.493			0.996			1.027
2.018			1.325			0.619
1.805			1.239			1.013
2.247			0.802			1.130
1.008			1.064			1.217
1.341			1.273			1.101
2.111			1.044			1.190
1.443			0.052			0.895
1.733			0.618			1.352
1.708			1.115			0.683
1.722			0.913			0.645
0.719			0.282			1.224
0.332			0.068			0.585
1.159			1.025			1.088
1.253			1.173			0.887
0.965			1.078			0.716
2.624			0.976			1.197
0.863			0.890			0.956
1.250			0.080			0.956
1.423			0.891			0.993
1.123			0.817			0.609
2.213			0.823			1.038
1.412			1.219			0.930
1.584			1.448			1.229
1.033			1.263			1.345
1.208			1.248			1.110
1.738			1.083			1.726
1.363			1.040			0.827
2.325			0.170			0.714
			1.218			1.251
			1.074			1.149
			1.079			1.149
			0.922			1.040
			1.088			1.216
			1.293			0.963
			1.297			0.528
			0.964			1.861
			0.768			1.077
			0.042			1.149
			1.395			0.076
			1.068			0.938
			1.163			1.329
			1.320			1.093
			1.017			1.179
			0.962			1.179
			0.645			1.669
			1.906			0.838
			0.051			1.377
			0.123			1.315
			1.134			2.011
			1.136			0.216
			1.330			1.121
			0.083			1.020
			1.685			1.150
			0.064			1.516
			1.823			0.977
			1.556			1.378
			1.494			1.519
			1.115			1.380
			1.289			0.776
			1.011			0.733
			1.258			1.258
			1.304			1.258
			1.276			1.203
			1.317			0.848
			1.212			2.110
			1.660			1.324
			0.119			1.021
			1.573			1.188
			1.032			1.188
			1.278			1.126
			1.399			1.444
			0.073			1.363
						1.122
						2.114
						0.044
						1.382
						0.028
						1.001
						1.267
						1.274
						1.341
						1.116
						0.143
						1.567
						0.947
						1.224
						0.870
						1.949
						1.115
						1.339
						1.881
						1.151
						0.901
						0.997
						1.282
						0.961
						1.238
